# Supplementary material for: Cytokine-induced killer cell delivery enhances the antitumor activity of oncolytic reovirus
Source: PLoS One. 2017 Sep 18;12(9):e0184816. doi: 10.1371/journal.pone.0184816 (PMC5602626; doi:10.1371/journal.pone.0184816)
Supplement: S1 Table — (XLSX) [file pone.0184816.s002.xlsx]

## Sheet: Sheet1
Summary DLD-1
		0	0-SD	0.001	0.001-SD	0.01	0.01-SD	0.1	0.1-SD	1	1-SD
	24	99.6667	0.305505	99.2333	0.404143	98.8	0.200001	96.8333	0.950439	89.4	0.299999
	48	99.8	0.346409	99.1667	0.450926	96.7667	0.450922	85.8333	0.251661	66.9667	0.351191
	72	99.6	0.692819	96.5667	1.0504	86.3667	1.45029	55.4	0.199999	32.7667	0.351187
Summary PC-3
		0	0-SD	0.001	0.001-SD	0.01	0.01-SD	0.1	0.1-SD	1	1-SD
	24	100	0	97.7	2.71846	100	0	99.3533	1.0856	97.2	0.899998
	48	100	0	94.2	1.8	94.5	2.6	86.6667	0.0577341	77.9333	1.35769
	72	100	0	94.8	0.299999	79.5667	5.35008	58.4	0.5	44.8333	1.15036
Summary NCI-H460		0	0-SD	0.001	0.001-SD	0.01	0.01-SD	0.1	0.1-SD	1	1-SD
	24	100	0	99.4	0.87178	99.7333	0.461882	99.3667	1.09697	93.5333	2.2053
	48	100	0	99.1	1.55884	96.8667	1.96554	87.7333	1.88768	52.3333	2.55016
	72	100	0	95.9	4.61627	71.8333	6.03517	23.3667	6.04511	9.3	2.62297
Summary CIK		0	0-SD	0.001	0.001-SD	0.01	0.01-SD	0.1	0.1-SD	1	1-SD
	24	100	0	100	0	100	0	97.7867	0.780084	98.99	0.485078
	48	100	0	100	0	100	0	100	0	99.74	0.450333
	72	100	0	100	0	100	0	98.5	0.400002	96.6	0.700001
