# Supplementary material for: Cytokine-induced killer cell delivery enhances the antitumor activity of oncolytic reovirus
Source: PLoS One. 2017 Sep 18;12(9):e0184816. doi: 10.1371/journal.pone.0184816 (PMC5602626; doi:10.1371/journal.pone.0184816)
Supplement: S2 Table — (XLSX) [file pone.0184816.s003.xlsx]

## Sheet: Sheet1
	CIK	CIK-SD	DLD-1	DLD-1-SD	PC-3	PC-3-SD	NCI-H460	NCI-H460-SD
	96.6	0.700001	32.7667	0.351187	44.8333	1.15036	9.3	2.62297
