# Supplementary material for: Cytokine-induced killer cell delivery enhances the antitumor activity of oncolytic reovirus
Source: PLoS One. 2017 Sep 18;12(9):e0184816. doi: 10.1371/journal.pone.0184816 (PMC5602626; doi:10.1371/journal.pone.0184816)
Supplement: S3 Table — (XLSX) [file pone.0184816.s004.xlsx]

## Sheet: Sheet1
	Real-time PCR analysis of reovirus gene expression in tumor and CIK cells at 12,24,48 and 72 hours after reovirus infection
		CIK		DLD-1		NCI-H460		PC-3
		mean	SD	mean	SD	mean	SD	mean	SD
	12	578	6	9322	12113.3	44249.5	39860.5	143134	93122.5
	24	4928	256	204744	14169	64428	57866	286979	179030
	48	23475	2593	682603	169105	3568116	3105327	2550722	1585837
	72	28923.3	3392.5	583007	168798	2502300	2151571	96197280	61217930
