# Supplementary material for: Cytokine-induced killer cell delivery enhances the antitumor activity of oncolytic reovirus
Source: PLoS One. 2017 Sep 18;12(9):e0184816. doi: 10.1371/journal.pone.0184816 (PMC5602626; doi:10.1371/journal.pone.0184816)
Supplement: S4 Table — (XLSX) [file pone.0184816.s005.xlsx]

## Sheet: Sheet1
		before infection		after infection
		mean	SD	mean	SD
	CD8+T cells	67.5	16.5	70	14.9
	CD3+CD56+NKT cells	20.1	13.7	21.2	16.8
