# Supplementary material for: Cytokine-induced killer cell delivery enhances the antitumor activity of oncolytic reovirus
Source: PLoS One. 2017 Sep 18;12(9):e0184816. doi: 10.1371/journal.pone.0184816 (PMC5602626; doi:10.1371/journal.pone.0184816)
Supplement: S5 Table — (XLSX) [file pone.0184816.s006.xlsx]

## Sheet: Sheet1
		CIK		reo-CIK		UVreo-CIK
		Mean	SD	Mean	SD	Mean	SD
	24h	1.76667	1.62583	16.7	3.0348	10.9333	7.55667
	48h	28.6667	3.00888	73.9333	0.981494	30.9667	2.43789
	72h	13.5333	12.0168	77.2	0.984887	18.6333	8.05874
