# Supplementary material for: Cytokine-induced killer cell delivery enhances the antitumor activity of oncolytic reovirus
Source: PLoS One. 2017 Sep 18;12(9):e0184816. doi: 10.1371/journal.pone.0184816 (PMC5602626; doi:10.1371/journal.pone.0184816)
Supplement: S6 Table — (XLSX) [file pone.0184816.s007.xlsx]

## Sheet: Sheet1
	NCI-H460					PC-3
	CIK		reo-CIK			CIK		reo-CIK
	Mean	SD	Mean	SD		Mean	SD	Mean	SD
	13.7667	3.2716	20.8333	3.29292		35.4667	1.45717	59.7667	3.7072
	DLD-1
	CIK		reo-CIK
	Mean	SD	Mean	SD
	54.3	2.8	62.2667	2.1502
